# Supplementary material for: Speckle tracking echocardiography-derived left ventricular global longitudinal strain in ex-thalassaemics
Source: PLoS One. 2023 Nov 1;18(11):e0293452. doi: 10.1371/journal.pone.0293452 (PMC10619803; doi:10.1371/journal.pone.0293452)
Supplement: S1 Data set — (XLSX) [file pone.0293452.s002.xlsx]

## Sheet: Sheet1
Age	Sex	Number of Transfusions	Duration of chelation[Months]	Age at BMT	Time since BMT [Months]	pre-transplant ferritin	pre-transplant T2* heart	pre-transplant T2* liver	PESARO class	PESARO-Vellore class	LV dysfunction
6	1	62	26	5	8	5604	0	2	2	2	0
7	1	90	40	7	1	1116.2	0	0	1	1	0
8	1	80	38	4	44	1933	0	2	2	2	0
11	1	150	90	10	8	1873	0	0	2	3	0
6	1	16	17	2	47	2335			1	1	0
13	2	150	122	12	15	2777	3	3	2	2	0
18	1	500	133	17	12	8622	2	3	2	3	0
9	1	84	48	7	26	3692			2	2	0
13	1	250	72	11	22	7352	0	3	2	3	0
12	1	172	72	12	4	3747	2	1	2	3	0
9	1	26	120	4	60	2673			2	2	0
4	1	30	72	2	21	2894			0	0	0
5	1	50	72	5	2	2611		2	1	1	0
15	1	150	72	15	2	9811.5	2	3	2	3	0
12	2	100	87	11	11	1800	3	3	2	3	0
8	1	60	72	7	12	660.8	3	3	1	1	1
10	1	60	91	5	62	2482			2	2	0
22	2	300	72	22	3	3154	0	2	1	1	1
8	2	120	72	7	8	6539	0	2	2	3	0
3	1	10	72	2	11	1609	0	0	1	1	0
6	1	80	72	6	3	6250.7	0	2	2	2	1
19	1	175	118	14	59	2656			2	3	0
18	1	170	104	12	72	2850			2	3	0
6	2	190	75	5	13	1928.1	0	3	2	2	0
14	2	180	72	14	1	110.5	0	0	2	2	1
5	1	50	72	4	14	3611	0	0	1	1	0
16	1	250	72	15	14	4991	3	3	2	3	0
2	1	15	72	2	5	1094.1	0	1	0	0	0
3	1	75	72	2	6	2418.5	0	1	1	1	0
6	2	80	72	5	9	3102	0	2	2	2	0
7	1	70	82	5	19	6761	1	3	2	2	0
7	1	62	72	6	9	2459	0	2	2	2	0
18	2	80	77	16	21	544.6	0	1	2	3	0
9	2	15	84	3	72	1052			2	2	0
22	2	200	136	16	69	6692			2	3	0
8	1	50	72	7	13	4935	1	2	2	2	0
9	2	100	72	8	6	3187	1	2	2	3	0
7	1	55	72	5	24	3461	0	2	2	2	0
3	1	24	75	2	15	2240			1	1	0
15	1	290	72	15	5	3876.3	0	1	2	3	1
18	1	300	77	17	15	3181.5	0	1	2	3	0
8	1	80	72	7	6	2678.1	0	1	2	3	1
7	1	40	102	4	37	1600			2	2	1
16	1	300	72	15	11	5017	1	3	2	3	0
7	1	95	72	6	6	1435.2		0	1	1	0
11	2	125	83	9	26	1024	2	0	1	1	0
7	1	50	72	7	1	2090.4	0	1	2	2	0
8	2	56	84	5	30	2407	0	2	2	2	0
16	2	300	83	14	21	3969	0	1	2	3	0
11	1	16	85	7	45	1155.4	0	0	2	2	0
2	2	35	72	1	14	1057.3			0	0	0
11	2	100	72	10	6	2731.7	0	1	2	2	0
13	1	170	72	12	8	1329	2	2	2	2	0
5	2	40	72	4	15	2890	0	1	1	1	0
5	2	38	72	4	15	1579	2	2	2	2	0
13	1	100	72	12	13	1464	0	0	1	1	0
3	2	24	72	2	11	3833			1	1	0
4	2	28	72	3	10	2110	2	1	1	1	0
5	2	45	72	4	6	987	1	1	2	2	0
11	2	150	72	10	11	1364	1	0	1	1	0
11	1	220	96	8	40	3500	3	2	2	2	0
8	1	35	88	4	43	1985	1	1	1	1	0
